# Supplementary material for: All-Cause Mortality and Cancer Risk Dependent on Blood Se Level and HRG rs10770 Genotypes on a Prospective Cohort of Women with Familial Breast Cancers
Source: Int J Mol Sci. 2026 Mar 5;27(5):2402. doi: 10.3390/ijms27052402 (PMC12985312; doi:10.3390/ijms27052402)
Supplement: Supplementary file 1 [file ijms-27-02402-s001.zip]

Archive with 1 entries (1 files):
- ijms-4095627-supplementary.pdf
